# Supplementary material for: Dynamic Evolution of Avian RNA Virus Sensors: Repeated Loss of RIG-I and RIPLET
Source: Viruses. 2022 Dec 20;15(1):3. doi: 10.3390/v15010003 (PMC9861763; doi:10.3390/v15010003)
Supplement: Supplementary file 1 [file viruses-15-00003-s001.zip]

Archive with 9 entries (7 files):
- viruses-2053384-supplementary/
- viruses-2053384-supplementary/__MACOSX/
- viruses-2053384-supplementary/__MACOSX/Supplementary_file_S1.pdf
- viruses-2053384-supplementary/__MACOSX/Supplementary_file_S2.pdf
- viruses-2053384-supplementary/__MACOSX/Supplementary_file_S3.xlsx
- viruses-2053384-supplementary/__MACOSX/Supplementary_file_S4.png
- viruses-2053384-supplementary/__MACOSX/Supplementary_file_S5.pdf
- viruses-2053384-supplementary/__MACOSX/Supplementary_file_S6.xlsx
- viruses-2053384-supplementary/__MACOSX/Supplementary_file_S7.pdf
